# Supplementary material for: Consumer Cognition and Management Perspective on Express Packaging Pollution
Source: Int J Environ Res Public Health. 2022 Apr 18;19(8):4895. doi: 10.3390/ijerph19084895 (PMC9029519; doi:10.3390/ijerph19084895)
Supplement: Supplementary file 1 [file ijerph-19-04895-s001.zip]

Archive with 1 entries (1 files):
- ijerph-1616429-supplementary.pdf
